# Supplementary material for: Cross-Cultural Adaptation, Reliability, and Validity of the Greek Version of the Subjective Patient Outcome for Return to Sports (SPORTS) Score Questionnaire in Athletes with Various Shoulder Pathologies
Source: Healthcare (Basel). 2026 May 1;14(9):1219. doi: 10.3390/healthcare14091219 (PMC13164102; doi:10.3390/healthcare14091219)
Supplement: Supplementary file 1 [file healthcare-14-01219-s001.zip]

Archive with 1 entries (1 files):
- healthcare-4179055-supplementary.pdf
